# Supplementary material for: Computational Investigation of the pH Dependence of Stability of Melanosome Proteins: Implication for Melanosome formation and Disease
Source: Int J Mol Sci. 2021 Jul 31;22(15):8273. doi: 10.3390/ijms22158273 (PMC8347052; doi:10.3390/ijms22158273)
Supplement: Supplementary file 1 [file ijms-22-08273-s001.zip]

Archive with 1 entries (1 files):
- ijms-1311257-supplementary.pdf
